# Supplementary material for: A causal relationship between panic disorder and risk of alzheimer disease: a two-sample mendelian randomization analysis
Source: BMC Psychiatry. 2024 Mar 4;24:178. doi: 10.1186/s12888-024-05624-3 (PMC10913557; doi:10.1186/s12888-024-05624-3)
Supplement: Supplementary file 1 — Supplementary Material 1 [file 12888_2024_5624_MOESM1_ESM.xlsx]

## Sheet: Supplementary Table 1
Supplementary Table 1. The MR results in different methods.
exposure	outcome	method	Threshold	nsnp	beta	se	pval	lo_ci	up_ci	or	or_lci95	or_uci95
Panic disorder	Alzheimer's disease	MR Egger	1e-05	13	0.0003634	0.000354227	0.326973	-0.000330886	0.00105769	1.00036	0.999669	1.00106
Panic disorder	Alzheimer's disease	Weighted median	1e-05	13	0.000513241	0.000235254	0.0291356	5.21e-05	0.000974339	1.00051	1.00005	1.00097
Panic disorder	Alzheimer's disease	Inverse variance weighted	1e-05	13	0.000479128	0.00016943	0.00468564	0.000147046	0.000811209	1.00048	1.00015	1.00081
Panic disorder	Alzheimer's disease	Weighted mode	1e-05	13	0.000267329	0.00031002	0.405427	-0.00034031	0.000874969	1.00027	0.99966	1.00088
Panic disorder	Alzheimer's disease	MR-RAPS	1e-05	13	0.000509988	0.000184669	0.00575147	0.000148035	0.00087194	1.00051	1.00015	1.00087
Panic disorder	Alzheimer's disease	Simple mode	1e-05	13	0.00062918	0.000385242	0.12837	-0.000125894	0.00138425	1.00063	0.999874	1.00139
Footnotes: snp Single Nucleotide Polymorphisms, Se Standard Error, pval p_value, lo_ci low_confidence interval, up_ci up_confidence interval, or odds ratio, or_lci95 odds ratio_95% low_confidence interval,
or_uci95 odds ratio_95% up_confidence interval
